# Supplementary material for: Genetic diversity of a widespread annual killifish from coastal Tanzania
Source: BMC Evol Biol. 2020 Jan 6;20:1. doi: 10.1186/s12862-019-1549-2 (PMC6943906; doi:10.1186/s12862-019-1549-2)
Supplement: Supplementary file 3 — Additional file 3: Additional table supplementing results. Table S3. Pairwise FST estimates based on 10 microsatellite loci [file 12862_2019_1549_MOESM3_ESM.xlsx]

## Sheet: List1
Additional file 3
Table S3 Pairwise FST estimates based on 10 microsatellite loci.
	T006	T009	T014	T015	T016	T017	T031	T035	T050	T051	T057	T062	T064	T083	T179
	-------------------------------------------------
T002	0.12664	0.11164	0.01254	0.10037	0.03948	0.02121	0.15213	0.04617	0.03149	0.04466	0.09629	0.00776	0.00600	0.10321	0.00300
T006		0.03051	0.15261	0.20996	0.14318	0.17549	0.30667	0.18404	0.15263	0.16645	0.18430	0.23203	0.12710	0.02412	0.11400
T009			0.13165	0.18240	0.11320	0.14957	0.26565	0.17192	0.12935	0.13741	0.17175	0.19028	0.11782	-0.01193	0.08984
T014				0.11492	0.04100	-0.00802	0.14980	0.04860	0.04492	0.05756	0.11142	0.02433	0.01232	0.12896	0.02581
T015					0.13224	0.15051	0.22677	0.16226	0.13229	0.21043	0.23335	0.10277	0.09438	0.20123	0.11492
T016						0.05396	0.17795	0.08210	0.08110	0.10441	0.13617	0.05972	0.04283	0.10066	0.03068
T017							0.18255	0.06460	0.04765	0.08336	0.11787	0.03723	0.02994	0.14556	0.03071
T031								0.17224	0.19227	0.29784	0.26938	0.19955	0.15169	0.28730	0.17447
T035									0.05934	0.09114	0.14592	0.07192	0.04268	0.16706	0.04987
T050										-0.01972	0.12791	0.06958	0.03110	0.11482	0.02355
T051											0.17386	0.21842	0.04785	0.16250	0.03648
T057												0.21350	0.10742	0.16539	0.09561
T062													0.00067	0.22184	0.03500
T064														0.10104	0.00416
T083															0.07691
